# Supplementary material for: All-trans retinoic acid protects piglets from TGEV-induced diarrhea and intestinal epithelial apoptosis by modulating redox status and endoplasmic reticulum stress pathways
Source: J Anim Sci. 2025 Oct 25;103:skaf356. doi: 10.1093/jas/skaf356 (PMC12602150; doi:10.1093/jas/skaf356)
Supplement: skaf356_Supplementary_Data [file skaf356_supplementary_data.zip]

Archive with 2 entries (2 files):
- 2025-9-23-Supplementary material.docx
- Original WB Image.docx
